# Supplementary material for: Bacidiaalbogranulosa (Ramalinaceae, lichenized Ascomycota), a new sorediate lichen from European old-growth forests
Source: MycoKeys. 2018 Dec 14;(44):51–62. doi: 10.3897/mycokeys.44.30199 (PMC6303282; doi:10.3897/mycokeys.44.30199)
Supplement: XML Treatment for Bacidia albogranulosa [file mycokeys.44.30199-treatment1.xml]

<!DOCTYPE tp:taxon-treatment
  PUBLIC "-//TaxonX//DTD Taxonomic Treatment Publishing DTD v0 20100105//EN" "tax-treatment-NSO.dtd">
<tp:taxon-treatment xmlns:tp="http://www.plazi.org/taxpub"><tp:treatment-meta><kwd-group><label>Taxon classification</label><kwd><named-content xmlns:xlink="http://www.w3.org/1999/xlink" content-type="kingdom">Fungi</named-content></kwd><kwd><named-content xmlns:xlink="http://www.w3.org/1999/xlink" content-type="order">Lecanorales</named-content></kwd><kwd><named-content xmlns:xlink="http://www.w3.org/1999/xlink" content-type="family">Ramalinaceae</named-content></kwd></kwd-group><mixed-citation publication-type="journal"><person-group><name><surname>líček</surname><given-names>Jiří M</given-names></name><name><surname>alice</surname><given-names>Zdeněk</given-names></name><name><surname>Vondrák</surname><given-names>Jan</given-names></name><name><surname>Łubek</surname><given-names>Anna</given-names></name><name><surname>Kukwa</surname><given-names>Martin</given-names></name></person-group><article-title><italic><tp:taxon-name><tp:taxon-name-part taxon-name-part-type="genus" reg="Bacidia">Bacidia</tp:taxon-name-part><tp:taxon-name-part taxon-name-part-type="species" reg="albogranulosa">albogranulosa</tp:taxon-name-part></tp:taxon-name></italic> (<tp:taxon-name><tp:taxon-name-part taxon-name-part-type="family">Ramalinaceae</tp:taxon-name-part></tp:taxon-name>, lichenized <tp:taxon-name><tp:taxon-name-part taxon-name-part-type="phylum">Ascomycota</tp:taxon-name-part></tp:taxon-name>), a new sorediate lichen from European old-growth forests</article-title><source>MycoKeys</source><day>14</day><month>12</month><year>2018</year><volume>2018</volume><issue>44</issue><fpage>51</fpage><lpage>62</lpage><pub-id pub-id-type="doi">10.3897/mycokeys.44.30199</pub-id></mixed-citation></tp:treatment-meta><tp:nomenclature><tp:taxon-name>
              <tp:taxon-name-part taxon-name-part-type="genus" reg="Bacidia">Bacidia</tp:taxon-name-part>
              <tp:taxon-name-part taxon-name-part-type="species" reg="albogranulosa">albogranulosa</tp:taxon-name-part>
              <object-id xmlns:xlink="http://www.w3.org/1999/xlink" content-type="mycobank" xlink:type="simple">828612</object-id>
            </tp:taxon-name><tp:taxon-authority>Malíček, Palice, Vondrák &amp; Kukwa</tp:taxon-authority><tp:taxon-status xmlns:xlink="http://www.w3.org/1999/xlink" xlink:type="simple">sp. nov.</tp:taxon-status><xref ref-type="fig" rid="F1">Fig. 1</xref></tp:nomenclature><tp:treatment-sec sec-type="material" id="SECID0EHGAG"><title>Type.</title><p>CZECH REPUBLIC. Dolnomoravský úval lowland: Břeclav, Lanžhot, protected area Cahnov, 150 m alt., <named-content xmlns:xlink="http://www.w3.org/1999/xlink" content-type="dwc:verbatimCoordinates" xlink:type="simple"><named-content content-type="geo-json" specific-use="{&#34;type&#34;:&#34;Point&#34;,&#34;coordinates&#34;:[16.940278,48.656111]}" id="NCID0EQGAG" xlink:type="simple">48°39'22"N, 16°56'25"E</named-content></named-content>, on bark of <italic><tp:taxon-name><tp:taxon-name-part taxon-name-part-type="genus" reg="Acer">Acer</tp:taxon-name-part><tp:taxon-name-part taxon-name-part-type="species" reg="campestre">campestre</tp:taxon-name-part></tp:taxon-name></italic>, 1 Apr 2014, J.Vondrák (holotype: PRA-Vondrák 11888).</p></tp:treatment-sec><tp:treatment-sec sec-type="diagnosis" id="SECID0EAHAG"><title>Diagnosis.</title><p>The species is characterised by a grey-white hypothallus or very thin thallus covered by groups of white, farinose to granular soredia or by being completely sorediate. Ascomata and pycnidia are unknown. Atranorin is the only secondary metabolite. The species occurs in old-growth forests on bark of broad-leaved trees with high bark pH (&gt; 5).</p></tp:treatment-sec><tp:treatment-sec sec-type="etymology" id="SECID0EFHAG"><title>Etymology.</title><p>The name refers to the white rough (granular) soredia that are often present.</p><fig id="F1" position="float" orientation="portrait"><label>Figure 1.</label><caption><p>Morphology of <italic><tp:taxon-name><tp:taxon-name-part taxon-name-part-type="genus" reg="Bacidia">Bacidia</tp:taxon-name-part><tp:taxon-name-part taxon-name-part-type="species" reg="albogranulosa">albogranulosa</tp:taxon-name-part></tp:taxon-name></italic>. <bold>A</bold> Holotype (PRA/Vondrák 11888) <bold>B</bold> Common phenotype (Malíček 10802) <bold>C</bold> Typical growth form on old beech trees (Malíček 8166) <bold>D</bold> Phenotype with abundant soredia forming a seemingly leprose thallus (Malíček 8013) <bold>E</bold> Detail of soredia (Malíček 8166) <bold>F</bold> Soredia arising from granules (PRA/Vondrák 11888). Scale bars: 1 mm (<bold>A−C</bold>), 0.5 mm (<bold>D</bold>), 0.2 mm (<bold>E, F</bold>). Photos by J. Malíček (<bold>A, B</bold>) and J. Machač (<bold>C−F</bold>).</p></caption><graphic xmlns:xlink="http://www.w3.org/1999/xlink" xlink:href="mycokeys-44-051-g001.jpg" position="float" orientation="portrait" xlink:type="simple" id="oo_251112.jpg"/></fig></tp:treatment-sec><tp:treatment-sec sec-type="description" id="SECID0EYIAG"><title>Description.</title><p>The thallus consists of a hypothallus (i.e. without photobiont cells) or, in some parts, a lichenised and thinly episubstratal thallus (up to 100 μm high), which is smooth or partially areolate, pustulate or granular, grey-white to grey, sorediate. A prothallus is absent or very thin and white. Soredia are not produced in clearly delimited soralia, but dispersed in groups or forming a more or less continuous layer, white or, when fresh, yellowish-white, farinose to granular, simple, (25–)35–65 μm in diam., or in consoredia up to 125 μm in diam. Soredia are enclosed by a colourless, more or less compact “wall” without projecting hyphae. The photobiont is trebouxioid, and 5–16 μm in diameter. Ascomata and pycnidia are unknown.</p></tp:treatment-sec><tp:treatment-sec sec-type="chemistry" id="SECID0E4IAG"><title>Chemistry.</title><p>Atranorin detected by <abbrev xmlns:xlink="http://www.w3.org/1999/xlink" xlink:title="thin layer chromatography" id="ABBRID0EDJAG" xlink:type="simple">TLC</abbrev> (n=20). Numerous tiny crystals of atranorin visible in water mounts of soredia and thallus in polarised light. Spot reactions: K+ yellow, Pd+ yellowish, C–, KC–, soredia UV+ dull orange, thallus UV– or dull yellowish-white (in 365 nm).</p></tp:treatment-sec><tp:treatment-sec sec-type="distribution" id="SECID0EHJAG"><title>Distribution and ecology.</title><p>The new species is reported from the Czech Republic, Poland, Russia (European part of the Caucasus) and Ukraine. It has already been published under a provisional name, <italic><tp:taxon-name><tp:taxon-name-part taxon-name-part-type="genus" reg="Bacidia">Bacidia</tp:taxon-name-part><tp:taxon-name-part taxon-name-part-type="species" reg="albogranulosa">albogranulosa</tp:taxon-name-part></tp:taxon-name></italic> ined. from the Czech Republic (<xref ref-type="bibr" rid="B30">Vondrák et al. 2016</xref>) and the Ukrainian Carpathians (<xref ref-type="bibr" rid="B18">Malíček et al. 2018</xref>, <xref ref-type="bibr" rid="B29">Vondrák et al. 2018</xref>).</p><p><italic><tp:taxon-name><tp:taxon-name-part taxon-name-part-type="genus" reg="Bacidia">Bacidia</tp:taxon-name-part><tp:taxon-name-part taxon-name-part-type="species" reg="albogranulosa">albogranulosa</tp:taxon-name-part></tp:taxon-name></italic> grows abundantly in old-growth floodplain and scree forests in the Czech Republic and old-growth ash or hornbeam dominated broad-leaved forests in Poland. It rarely occurs in old-growth beech (Ukraine) and mixed forests (Russia). It has usually been found on a dry and coarse bark of broad-leaved trees with a relatively high bark pH (approximately &gt; 5). The most frequent phorophytes are <italic><tp:taxon-name><tp:taxon-name-part taxon-name-part-type="genus" reg="Acer">Acer</tp:taxon-name-part><tp:taxon-name-part taxon-name-part-type="species" reg="campestre">campestre</tp:taxon-name-part></tp:taxon-name></italic> (n=5), <italic><tp:taxon-name><tp:taxon-name-part taxon-name-part-type="genus" reg="Acer">A.</tp:taxon-name-part><tp:taxon-name-part taxon-name-part-type="species" reg="platanoides">platanoides</tp:taxon-name-part></tp:taxon-name></italic> (11) and <italic><tp:taxon-name><tp:taxon-name-part taxon-name-part-type="genus" reg="Fagus">Fagus</tp:taxon-name-part><tp:taxon-name-part taxon-name-part-type="species" reg="orientalis">orientalis</tp:taxon-name-part></tp:taxon-name></italic>/<italic><tp:taxon-name><tp:taxon-name-part taxon-name-part-type="genus" reg="Fagus"/><tp:taxon-name-part taxon-name-part-type="species" reg="sylvatica">sylvatica</tp:taxon-name-part></tp:taxon-name></italic> (4; overmature or dying trees due to a fungal infection). A few specimens were recorded also on <italic><tp:taxon-name><tp:taxon-name-part taxon-name-part-type="genus" reg="Fraxinus">Fraxinus</tp:taxon-name-part><tp:taxon-name-part taxon-name-part-type="species" reg="angustifolia">angustifolia</tp:taxon-name-part></tp:taxon-name></italic> (2), <italic><tp:taxon-name><tp:taxon-name-part taxon-name-part-type="genus" reg="Fraxinus">F.</tp:taxon-name-part><tp:taxon-name-part taxon-name-part-type="species" reg="excelsior">excelsior</tp:taxon-name-part></tp:taxon-name></italic> (2), <italic><tp:taxon-name><tp:taxon-name-part taxon-name-part-type="genus" reg="Carpinus">Carpinus</tp:taxon-name-part><tp:taxon-name-part taxon-name-part-type="species" reg="orientalis">orientalis</tp:taxon-name-part></tp:taxon-name></italic> (1), <italic><tp:taxon-name><tp:taxon-name-part taxon-name-part-type="genus" reg="Euonymus">Euonymus</tp:taxon-name-part><tp:taxon-name-part taxon-name-part-type="species" reg="europaeus">europaeus</tp:taxon-name-part></tp:taxon-name></italic> (1) and <italic><tp:taxon-name><tp:taxon-name-part taxon-name-part-type="genus" reg="Quercus">Quercus</tp:taxon-name-part></tp:taxon-name></italic> sp. (2). The species prefers rather shaded trunks and places not directly exposed to rain, similar to many <italic><tp:taxon-name><tp:taxon-name-part taxon-name-part-type="genus" reg="Lepraria">Lepraria</tp:taxon-name-part></tp:taxon-name></italic> species (<xref ref-type="bibr" rid="B25">Saag et al. 2009</xref>).</p><p><italic><tp:taxon-name><tp:taxon-name-part taxon-name-part-type="genus" reg="Alyxoria">Alyxoria</tp:taxon-name-part><tp:taxon-name-part taxon-name-part-type="species" reg="varia">varia</tp:taxon-name-part></tp:taxon-name></italic> (Pers.) Ertz &amp; Tehler, <italic><tp:taxon-name><tp:taxon-name-part taxon-name-part-type="genus" reg="Bacidia">Bacidia</tp:taxon-name-part><tp:taxon-name-part taxon-name-part-type="species" reg="rubella">rubella</tp:taxon-name-part></tp:taxon-name></italic> and the non-lichenised fungus <italic><tp:taxon-name><tp:taxon-name-part taxon-name-part-type="genus" reg="Dendrothele">Dendrothele</tp:taxon-name-part><tp:taxon-name-part taxon-name-part-type="species" reg="acerina">acerina</tp:taxon-name-part></tp:taxon-name></italic> (Pers.) P.A. Lemke (on <italic><tp:taxon-name><tp:taxon-name-part taxon-name-part-type="genus" reg="Acer">Acer</tp:taxon-name-part></tp:taxon-name></italic> spp.) are the most commonly recorded, co-occurring species. In the Czech Republic, the new species was repeatedly found on weathered bark with the red-listed <italic><tp:taxon-name><tp:taxon-name-part taxon-name-part-type="genus" reg="Gyalecta">Gyalecta</tp:taxon-name-part><tp:taxon-name-part taxon-name-part-type="species" reg="flotowii">flotowii</tp:taxon-name-part></tp:taxon-name></italic> Körb. or <italic><tp:taxon-name><tp:taxon-name-part taxon-name-part-type="genus" reg="Gyalecta">G.</tp:taxon-name-part><tp:taxon-name-part taxon-name-part-type="species" reg="ulmi">ulmi</tp:taxon-name-part></tp:taxon-name></italic> (Sw.) Zahlbr. It co-occurred also with <italic><tp:taxon-name><tp:taxon-name-part taxon-name-part-type="genus" reg="Acrocordia">Acrocordia</tp:taxon-name-part><tp:taxon-name-part taxon-name-part-type="species" reg="gemmata">gemmata</tp:taxon-name-part></tp:taxon-name></italic> (Ach.) A. Massal., <italic><tp:taxon-name><tp:taxon-name-part taxon-name-part-type="genus" reg="Arthothelium">Arthothelium</tp:taxon-name-part><tp:taxon-name-part taxon-name-part-type="species" reg="spectabile">spectabile</tp:taxon-name-part></tp:taxon-name></italic> A. Massal., <italic><tp:taxon-name><tp:taxon-name-part taxon-name-part-type="genus" reg="Bacidia">Bacidia</tp:taxon-name-part><tp:taxon-name-part taxon-name-part-type="species" reg="fraxinea">fraxinea</tp:taxon-name-part></tp:taxon-name></italic> Lönnr., <italic><tp:taxon-name><tp:taxon-name-part taxon-name-part-type="genus" reg="Bacidia">B.</tp:taxon-name-part><tp:taxon-name-part taxon-name-part-type="species" reg="incompta">incompta</tp:taxon-name-part></tp:taxon-name></italic> (Borrer) Anzi, <italic><tp:taxon-name><tp:taxon-name-part taxon-name-part-type="genus" reg="Caloplaca">Caloplaca</tp:taxon-name-part><tp:taxon-name-part taxon-name-part-type="species" reg="flavocitrina">flavocitrina</tp:taxon-name-part></tp:taxon-name></italic> (Nyl.) H. Olivier, <italic><tp:taxon-name><tp:taxon-name-part taxon-name-part-type="genus" reg="Gyalecta">Gyalecta</tp:taxon-name-part><tp:taxon-name-part taxon-name-part-type="species" reg="truncigena">truncigena</tp:taxon-name-part></tp:taxon-name></italic> (Ach.) Hepp, <italic><tp:taxon-name><tp:taxon-name-part taxon-name-part-type="genus" reg="Hazslinszkya">Hazslinszkya</tp:taxon-name-part><tp:taxon-name-part taxon-name-part-type="species" reg="gibberulosa">gibberulosa</tp:taxon-name-part></tp:taxon-name></italic> (Ach.) Körb., <italic><tp:taxon-name><tp:taxon-name-part taxon-name-part-type="genus" reg="Inoderma">Inoderma</tp:taxon-name-part><tp:taxon-name-part taxon-name-part-type="species" reg="byssaceum">byssaceum</tp:taxon-name-part></tp:taxon-name></italic> (Weigel) Gray, <italic><tp:taxon-name><tp:taxon-name-part taxon-name-part-type="genus" reg="Lecania">Lecania</tp:taxon-name-part><tp:taxon-name-part taxon-name-part-type="species" reg="croatica">croatica</tp:taxon-name-part></tp:taxon-name></italic> (Zahlbr.) Kotlov, <italic><tp:taxon-name><tp:taxon-name-part taxon-name-part-type="genus" reg="Lepraria">Lepraria</tp:taxon-name-part><tp:taxon-name-part taxon-name-part-type="species" reg="finkii">finkii</tp:taxon-name-part></tp:taxon-name></italic> (B. de Lesd.) R. C. Harris, <italic><tp:taxon-name><tp:taxon-name-part taxon-name-part-type="genus" reg="Lepraria">L.</tp:taxon-name-part><tp:taxon-name-part taxon-name-part-type="species" reg="vouauxii">vouauxii</tp:taxon-name-part></tp:taxon-name></italic> (Hue) R. C. Harris, <italic><tp:taxon-name><tp:taxon-name-part taxon-name-part-type="genus" reg="Opegrapha">Opegrapha</tp:taxon-name-part><tp:taxon-name-part taxon-name-part-type="species" reg="vermicellifera">vermicellifera</tp:taxon-name-part></tp:taxon-name></italic> (J. Kunze) J. R. Laundon and <italic><tp:taxon-name><tp:taxon-name-part taxon-name-part-type="genus" reg="Pyrenula">Pyrenula</tp:taxon-name-part><tp:taxon-name-part taxon-name-part-type="species" reg="nitidella">nitidella</tp:taxon-name-part></tp:taxon-name></italic> (Flörke ex Schaer.) Müll. Arg.</p></tp:treatment-sec><tp:treatment-sec sec-type="Phylogeny" id="SECID0EJUAG"><title>Phylogeny.</title><p>The new species is strongly supported as a distinct clade in the <abbrev xmlns:xlink="http://www.w3.org/1999/xlink" xlink:title="fungal ITS rDNA" id="ABBRID0EPUAG" xlink:type="simple">ITS</abbrev> and <abbrev xmlns:xlink="http://www.w3.org/1999/xlink" xlink:title="mitochondrial SSU" id="ABBRID0ETUAG" xlink:type="simple">mtSSU</abbrev> phylogeny (Fig. <xref ref-type="fig" rid="F2">2</xref>) and belongs to <italic><tp:taxon-name><tp:taxon-name-part taxon-name-part-type="genus" reg="Bacidia">Bacidia</tp:taxon-name-part></tp:taxon-name></italic> s.str. sensu <xref ref-type="bibr" rid="B8">Ekman (2001)</xref>. According to the <abbrev xmlns:xlink="http://www.w3.org/1999/xlink" xlink:title="fungal ITS rDNA" id="ABBRID0EGVAG" xlink:type="simple">ITS</abbrev> data, it is closely related to <italic><tp:taxon-name><tp:taxon-name-part taxon-name-part-type="genus" reg="Bacidia">Bacidia</tp:taxon-name-part><tp:taxon-name-part taxon-name-part-type="species" reg="diffracta">diffracta</tp:taxon-name-part></tp:taxon-name></italic>, <italic><tp:taxon-name><tp:taxon-name-part taxon-name-part-type="genus" reg="Bacidia">B.</tp:taxon-name-part><tp:taxon-name-part taxon-name-part-type="species" reg="suffusa">suffusa</tp:taxon-name-part></tp:taxon-name></italic> and <italic><tp:taxon-name><tp:taxon-name-part taxon-name-part-type="genus" reg="Bacidia">B.</tp:taxon-name-part><tp:taxon-name-part taxon-name-part-type="species" reg="polychroa">polychroa</tp:taxon-name-part></tp:taxon-name></italic>. These four species form a well supported group, characterised by the presence of the pigments Laurocerasi-brown and Polychroa-brown in the apothecia. <italic><tp:taxon-name><tp:taxon-name-part taxon-name-part-type="genus" reg="Bacidia">Bacidia</tp:taxon-name-part><tp:taxon-name-part taxon-name-part-type="species" reg="albogranulosa">albogranulosa</tp:taxon-name-part></tp:taxon-name></italic> is also related to <italic><tp:taxon-name><tp:taxon-name-part taxon-name-part-type="genus" reg="Bacidia">B.</tp:taxon-name-part><tp:taxon-name-part taxon-name-part-type="species" reg="rubella">rubella</tp:taxon-name-part></tp:taxon-name></italic>, a species it frequently co-ocurrs with. The only sorediate member of <italic><tp:taxon-name><tp:taxon-name-part taxon-name-part-type="genus" reg="Bacidia">Bacidia</tp:taxon-name-part></tp:taxon-name></italic> s.str., the North American <italic><tp:taxon-name><tp:taxon-name-part taxon-name-part-type="genus" reg="Bacidia">B.</tp:taxon-name-part><tp:taxon-name-part taxon-name-part-type="species" reg="sorediata">sorediata</tp:taxon-name-part></tp:taxon-name></italic>, seems not to be closely related to the new species, based on the <abbrev xmlns:xlink="http://www.w3.org/1999/xlink" xlink:title="fungal ITS rDNA" id="ABBRID0ETXAG" xlink:type="simple">ITS</abbrev> and <abbrev xmlns:xlink="http://www.w3.org/1999/xlink" xlink:title="mitochondrial SSU" id="ABBRID0EXXAG" xlink:type="simple">mtSSU</abbrev> sequence data (Fig. <xref ref-type="fig" rid="F2">2</xref>).</p></tp:treatment-sec><tp:treatment-sec sec-type="notes" id="SECID0E6XAG"><title>Notes.</title><p>Although apothecia and pycnidia are unknown, <italic><tp:taxon-name><tp:taxon-name-part taxon-name-part-type="genus" reg="Bacidia">B.</tp:taxon-name-part><tp:taxon-name-part taxon-name-part-type="species" reg="albogranulosa">albogranulosa</tp:taxon-name-part></tp:taxon-name></italic> can be recognised in the field by its white-grey hypothallus or very thin thallus covered by groups of white to yellowish-white soredia that often extend across the entire thallus. Ecologically, the species prefers trees with rough and slightly acidic or subneutral bark in old-growth forests.</p><p><italic><tp:taxon-name><tp:taxon-name-part taxon-name-part-type="genus" reg="Bacidia">Bacidia</tp:taxon-name-part><tp:taxon-name-part taxon-name-part-type="species" reg="albogranulosa">albogranulosa</tp:taxon-name-part></tp:taxon-name></italic> may macroscopically resemble some <italic><tp:taxon-name><tp:taxon-name-part taxon-name-part-type="genus" reg="Lepraria">Lepraria</tp:taxon-name-part></tp:taxon-name></italic> species or poorly developed <italic><tp:taxon-name><tp:taxon-name-part taxon-name-part-type="genus" reg="Phlyctis">Phlyctis</tp:taxon-name-part><tp:taxon-name-part taxon-name-part-type="species" reg="argena">argena</tp:taxon-name-part></tp:taxon-name></italic> (Ach.) Flot., but it clearly differs by having a non-continuous, locally developed thallus, composed of dispersed granular aggregates that disintegrate into soralia at an early stage and by the lack of a fibrous prothallus. Additionally, atranorin alone is not known from any described <italic><tp:taxon-name><tp:taxon-name-part taxon-name-part-type="genus" reg="Lepraria">Lepraria</tp:taxon-name-part></tp:taxon-name></italic> species (<xref ref-type="bibr" rid="B25">Saag et al. 2009</xref>). Similarly, sorediate European <italic><tp:taxon-name><tp:taxon-name-part taxon-name-part-type="genus" reg="Lecanora">Lecanora</tp:taxon-name-part></tp:taxon-name></italic> species contain other substances in addition to atranorin, such as aliphatic acids, depsides/depsidones or terpenoids and usually form thicker thalli or at least a distinct fibrous hypothallus (<xref ref-type="bibr" rid="B17">Malíček et al. 2017</xref>). A slightly similar appearance is typical for a few other <italic><tp:taxon-name><tp:taxon-name-part taxon-name-part-type="genus" reg="Lecanora">Lecanora</tp:taxon-name-part></tp:taxon-name></italic> species (e.g. <italic><tp:taxon-name><tp:taxon-name-part taxon-name-part-type="genus" reg="Lecanora">L.</tp:taxon-name-part><tp:taxon-name-part taxon-name-part-type="species" reg="compallens">compallens</tp:taxon-name-part></tp:taxon-name></italic> Herk &amp; Aptroot, <italic><tp:taxon-name><tp:taxon-name-part taxon-name-part-type="genus" reg="Lecanora">L.</tp:taxon-name-part><tp:taxon-name-part taxon-name-part-type="species" reg="stanislai">stanislai</tp:taxon-name-part></tp:taxon-name></italic> Guzow-Krzem., Łubek, Malíček &amp; Kukwa), producing usnic acid and zeorin and forming a yellowish-greenish to greenish-grey sorediate thallus (<xref ref-type="bibr" rid="B10">Guzow-Krzemińska et al. 2017</xref>).</p><p>Initial stages of the new species may resemble sterile thalli of <italic><tp:taxon-name><tp:taxon-name-part taxon-name-part-type="genus" reg="Caloplaca">Caloplaca</tp:taxon-name-part><tp:taxon-name-part taxon-name-part-type="species" reg="substerilis">substerilis</tp:taxon-name-part></tp:taxon-name></italic> Vondrák, Palice &amp; van den Boom. This taxon lacks atranorin and tends to form thin areolate-squamulose, almost evanescent thalli with occassional sulcate or marginal soralia (<xref ref-type="bibr" rid="B28">Vondrák et al. 2013</xref>). The closely related species <italic><tp:taxon-name><tp:taxon-name-part taxon-name-part-type="genus" reg="Bacidia">B.</tp:taxon-name-part><tp:taxon-name-part taxon-name-part-type="species" reg="diffracta">diffracta</tp:taxon-name-part></tp:taxon-name></italic> produces a similar, finely granular grey thallus and contains atranorin in addition to traces of zeorin. Nevertheless, this species is richly fertile, has larger thalline granules (40–100 μm diam.) and is so far only known from eastern North America (<xref ref-type="bibr" rid="B7">Ekman 1996</xref>). The only presently known sorediate member of <italic><tp:taxon-name><tp:taxon-name-part taxon-name-part-type="genus" reg="Bacidia">Bacidia</tp:taxon-name-part></tp:taxon-name></italic> s.str., <italic><tp:taxon-name><tp:taxon-name-part taxon-name-part-type="genus" reg="Bacidia">B.</tp:taxon-name-part><tp:taxon-name-part taxon-name-part-type="species" reg="sorediata">sorediata</tp:taxon-name-part></tp:taxon-name></italic>, differs in having a better developed, grey-green to dark green thallus, diffuse, rarely confluent soralia and fine soredia. It occurs only in south-eastern North America (<xref ref-type="bibr" rid="B15">Lendemer et al. 2016</xref>) and it is not phylogenetically closely related to <italic><tp:taxon-name><tp:taxon-name-part taxon-name-part-type="genus" reg="Bacidia">B.</tp:taxon-name-part><tp:taxon-name-part taxon-name-part-type="species" reg="albogranulosa">albogranulosa</tp:taxon-name-part></tp:taxon-name></italic> (Fig. <xref ref-type="fig" rid="F2">2</xref>).</p><fig id="F2" position="float" orientation="portrait"><label>Figure 2.</label><caption><p>Phylogeny of selected members of <italic><tp:taxon-name><tp:taxon-name-part taxon-name-part-type="genus" reg="Bacidia">Bacidia</tp:taxon-name-part></tp:taxon-name></italic> s.str. This is a Bayesian phylogenetic reconstruction based on nrITS and <abbrev xmlns:xlink="http://www.w3.org/1999/xlink" xlink:title="mitochondrial SSU" id="ABBRID0E14AG" xlink:type="simple">mtSSU</abbrev> sequences. The new species, <italic><tp:taxon-name><tp:taxon-name-part taxon-name-part-type="genus" reg="Bacidia">Bacidia</tp:taxon-name-part><tp:taxon-name-part taxon-name-part-type="species" reg="albogranulosa">albogranulosa</tp:taxon-name-part></tp:taxon-name></italic>, is indicated in bold. Branches with &gt; 0.95 Bayesian posterior probability values are indicated by thicker lines. Bayesian posterior probabilities (first value) and maximum likelihood bootstrap percentages (second value) are indicated.</p></caption><graphic xmlns:xlink="http://www.w3.org/1999/xlink" xlink:href="mycokeys-44-051-g002.jpg" position="float" orientation="portrait" xlink:type="simple" id="oo_251113.jpg"/></fig></tp:treatment-sec><tp:treatment-sec sec-type="material" id="SECID0EO5AG"><title>Additional specimens examined.</title><p>CZECH REPUBLIC. Western Bohemia: Český les Mts, Bělá nad Radbůzou, Smolov, protected area Pleš, old-growth mixed forest on scree on E slope, <named-content xmlns:xlink="http://www.w3.org/1999/xlink" content-type="dwc:verbatimCoordinates" xlink:type="simple"><named-content content-type="geo-json" specific-use="{&#34;type&#34;:&#34;Point&#34;,&#34;coordinates&#34;:[12.639167,49.550556]}" id="NCID0EX5AG" xlink:type="simple">49°33'02"N, 12°38'21"E</named-content></named-content>, 740–840 m alt., on <italic><tp:taxon-name><tp:taxon-name-part taxon-name-part-type="genus" reg="Acer">Acer</tp:taxon-name-part><tp:taxon-name-part taxon-name-part-type="species" reg="platanoides">platanoides</tp:taxon-name-part></tp:taxon-name></italic>, 6 August 2014, J.Vondrák 12865 (PRA). Southern Bohemia: Šumava Mts, Volary, Mt Stožec – Medvědice, a mountain scree deciduous old-growth forest at NNE-facing slope, <named-content xmlns:xlink="http://www.w3.org/1999/xlink" content-type="dwc:verbatimCoordinates" xlink:type="simple"><named-content content-type="geo-json" specific-use="{&#34;type&#34;:&#34;Point&#34;,&#34;coordinates&#34;:[13.834167,48.880417]}" id="NCID0EK6AG" xlink:type="simple">48°52'49.5"N, 13°50'03"E</named-content></named-content>, on dry bark of <italic><tp:taxon-name><tp:taxon-name-part taxon-name-part-type="genus" reg="Acer">Acer</tp:taxon-name-part><tp:taxon-name-part taxon-name-part-type="species" reg="platanoides">platanoides</tp:taxon-name-part></tp:taxon-name></italic>, 935 m alt., 7 Aug 2014, Z.Palice 17827, Jul.Palicová &amp; K.Palicová (PRA), ibid.: at NE-facing slope, <named-content xmlns:xlink="http://www.w3.org/1999/xlink" content-type="dwc:verbatimCoordinates" xlink:type="simple"><named-content content-type="geo-json" specific-use="{&#34;type&#34;:&#34;Point&#34;,&#34;coordinates&#34;:[13.838500,48.880200]}" id="NCID0E46AG" xlink:type="simple">48.8802°N, 13.8385°E</named-content></named-content>, 900 m alt., on bark of <italic><tp:taxon-name><tp:taxon-name-part taxon-name-part-type="genus" reg="Acer">Acer</tp:taxon-name-part><tp:taxon-name-part taxon-name-part-type="species" reg="platanoides">platanoides</tp:taxon-name-part></tp:taxon-name></italic>, 17 Oct 2016, J.Vondrák 17113 &amp; Z.Palice 24362 (PRA). Šumava Mts, Lenora, Mt Zátoňská hora, semi-natural scree deciduous forest at SW-facing slope, just below the top, <named-content xmlns:xlink="http://www.w3.org/1999/xlink" content-type="dwc:verbatimCoordinates" xlink:type="simple"><named-content content-type="geo-json" specific-use="{&#34;type&#34;:&#34;Point&#34;,&#34;coordinates&#34;:[13.830000,48.944722]}" id="NCID0EQABG" xlink:type="simple">48°56'41"N, 13°49'48"E</named-content></named-content>, on bark of <italic><tp:taxon-name><tp:taxon-name-part taxon-name-part-type="genus" reg="Acer">Acer</tp:taxon-name-part><tp:taxon-name-part taxon-name-part-type="species" reg="platanoides">platanoides</tp:taxon-name-part></tp:taxon-name></italic>, 1022 m alt., 27 June 2018, J.Malíček &amp; Z.Palice 25133 (PRA). Novohradské hory Mts, Pohorská Ves, nature reserve Žofínský prales, N part of the reserve, old-growth forest at N-NW-facing slope, <named-content xmlns:xlink="http://www.w3.org/1999/xlink" content-type="dwc:verbatimCoordinates" xlink:type="simple"><named-content content-type="geo-json" specific-use="{&#34;type&#34;:&#34;Point&#34;,&#34;coordinates&#34;:[14.708333,48.669444]}" id="NCID0EDBBG" xlink:type="simple">48°40'10"N, 14°42'30"E</named-content></named-content>, on bark of <italic><tp:taxon-name><tp:taxon-name-part taxon-name-part-type="genus" reg="Fagus">Fagus</tp:taxon-name-part></tp:taxon-name></italic>, 765–770 m alt., 18 Aug 2016, Z.Palice 22220 (PRA). Central Bohemia: Křivoklátsko Protected Landscape Area, Skryje, Týřov National Nature Reserve, mixed deciduous forest with shady rocky outcrops in valley of Úpořský potok brook S of Vápenný vrch Hill (424 m), <named-content xmlns:xlink="http://www.w3.org/1999/xlink" content-type="dwc:verbatimCoordinates" xlink:type="simple"><named-content content-type="geo-json" specific-use="{&#34;type&#34;:&#34;Point&#34;,&#34;coordinates&#34;:[13.795278,49.969167]}" id="NCID0ESBBG" xlink:type="simple">49°58'09"N, 13°47'43"E</named-content></named-content>, 270 m alt., on bark of <italic><tp:taxon-name><tp:taxon-name-part taxon-name-part-type="genus" reg="Acer">Acer</tp:taxon-name-part><tp:taxon-name-part taxon-name-part-type="species" reg="platanoides">platanoides</tp:taxon-name-part></tp:taxon-name></italic>, 11 Aug 2018, J.Malíček 11990 (herb. Malíček). Southern Moravia: distr. Břeclav, Lanžhot, Ranšpurk National Nature Reserve, ca. <named-content xmlns:xlink="http://www.w3.org/1999/xlink" content-type="dwc:verbatimCoordinates" xlink:type="simple"><named-content content-type="geo-json" specific-use="{&#34;type&#34;:&#34;Point&#34;,&#34;coordinates&#34;:[16.946944,48.678056]}" id="NCID0EFCBG" xlink:type="simple">48°40'41"N, 16°56'49"E</named-content></named-content>, floodplain old-growth forest, alt. 150 m, on bark of <italic><tp:taxon-name><tp:taxon-name-part taxon-name-part-type="genus" reg="Acer">Acer</tp:taxon-name-part><tp:taxon-name-part taxon-name-part-type="species" reg="campestre">campestre</tp:taxon-name-part></tp:taxon-name></italic>, 10 Oct 2013, J.Malíček 6214 &amp; J.Vondrák (herb. Malíček). Cahnov-Soutok National Nature Reserve, old-growth flood-plained forest 7.5 km SSW of Lanžhot, <named-content xmlns:xlink="http://www.w3.org/1999/xlink" content-type="dwc:verbatimCoordinates" xlink:type="simple"><named-content content-type="geo-json" specific-use="{&#34;type&#34;:&#34;Point&#34;,&#34;coordinates&#34;:[16.940000,48.656389]}" id="NCID0EYCBG" xlink:type="simple">48°39'23"N, 16°56'24"E</named-content></named-content>, 150 m alt., on bark of <italic><tp:taxon-name><tp:taxon-name-part taxon-name-part-type="genus" reg="Acer">Acer</tp:taxon-name-part><tp:taxon-name-part taxon-name-part-type="species" reg="campestre">campestre</tp:taxon-name-part></tp:taxon-name></italic> and <italic><tp:taxon-name><tp:taxon-name-part taxon-name-part-type="genus" reg="Fraxinus">Fraxinus</tp:taxon-name-part><tp:taxon-name-part taxon-name-part-type="species" reg="angustifolia">angustifolia</tp:taxon-name-part></tp:taxon-name></italic>, 1–3 Apr 2014, J.Malíček 6793, 6832, 6863, M.Kukwa 12409, 12434, 12504, 12514, 12515, 12526, Z.Palice 17686 &amp; J.Vondrák 11889, 12051, 12057, (herb. Malíček, PRA, UGDA). Distr. Blansko, Moravský kras Protect. Landscape Area, Vilémovice, Vývěry Punkvy National Nature Reserve, oak-dominated woodlands on SE-facing slope in surrounding of Blansek castle ruin, <named-content xmlns:xlink="http://www.w3.org/1999/xlink" content-type="dwc:verbatimCoordinates" xlink:type="simple"><named-content content-type="geo-json" specific-use="{&#34;type&#34;:&#34;Point&#34;,&#34;coordinates&#34;:[16.723333,49.370833]}" id="NCID0EWDBG" xlink:type="simple">49°22'15"N, 16°43'24"E</named-content></named-content>, alt. 425 m, on bark of <italic><tp:taxon-name><tp:taxon-name-part taxon-name-part-type="genus" reg="Acer">Acer</tp:taxon-name-part><tp:taxon-name-part taxon-name-part-type="species" reg="campestre">campestre</tp:taxon-name-part></tp:taxon-name></italic>, 17 Apr 2015, J.Malíček 8013 &amp; V.Lenzová (herb. Malíček).</p><p>POLAND. Równina Bielska: Białowieża Primeval Forest, Białowieski National Park, N part of forest section no 286, <named-content xmlns:xlink="http://www.w3.org/1999/xlink" content-type="dwc:verbatimCoordinates" xlink:type="simple"><named-content content-type="geo-json" specific-use="{&#34;type&#34;:&#34;Point&#34;,&#34;coordinates&#34;:[23.877778,52.751944]}" id="NCID0ELEBG" xlink:type="simple">52°45'07"N, 23°52'40"E</named-content></named-content>, <italic><tp:taxon-name><tp:taxon-name-part taxon-name-part-type="genus" reg="Tilio">Tilio</tp:taxon-name-part></tp:taxon-name></italic>-<italic><tp:taxon-name><tp:taxon-name-part taxon-name-part-type="genus" reg="Carpinetum">Carpinetum</tp:taxon-name-part></tp:taxon-name></italic>, on <italic><tp:taxon-name><tp:taxon-name-part taxon-name-part-type="genus" reg="Acer">Acer</tp:taxon-name-part><tp:taxon-name-part taxon-name-part-type="species" reg="platanoides">platanoides</tp:taxon-name-part></tp:taxon-name></italic>, May 2014, M.Kukwa 12592 (UGDA); ibid.: forest section no 256, <italic><tp:taxon-name><tp:taxon-name-part taxon-name-part-type="genus" reg="Tilio">Tilio</tp:taxon-name-part></tp:taxon-name></italic>-<italic><tp:taxon-name><tp:taxon-name-part taxon-name-part-type="genus" reg="Carpinetum">Carpinetum</tp:taxon-name-part></tp:taxon-name></italic>, on <italic><tp:taxon-name><tp:taxon-name-part taxon-name-part-type="genus" reg="Acer">Acer</tp:taxon-name-part><tp:taxon-name-part taxon-name-part-type="species" reg="platanoides">platanoides</tp:taxon-name-part></tp:taxon-name></italic>, May 2014, M.Kukwa 12755 (UGDA); ibid.: <italic><tp:taxon-name><tp:taxon-name-part taxon-name-part-type="genus" reg="Circaeo">Circaeo</tp:taxon-name-part></tp:taxon-name></italic>-<italic><tp:taxon-name><tp:taxon-name-part taxon-name-part-type="genus" reg="Alnetum">Alnetum</tp:taxon-name-part></tp:taxon-name></italic>, on <italic><tp:taxon-name><tp:taxon-name-part taxon-name-part-type="genus" reg="Acer">Acer</tp:taxon-name-part><tp:taxon-name-part taxon-name-part-type="species" reg="platanoides">platanoides</tp:taxon-name-part></tp:taxon-name></italic> and bark of fallen <italic><tp:taxon-name><tp:taxon-name-part taxon-name-part-type="genus" reg="Fraxinus">Fraxinus</tp:taxon-name-part><tp:taxon-name-part taxon-name-part-type="species" reg="excelsior">excelsior</tp:taxon-name-part></tp:taxon-name></italic>, Aug 2014, M.Kukwa 13135a, 13176 &amp; A.Łubek (KTC, UGDA); ibid.: <italic><tp:taxon-name><tp:taxon-name-part taxon-name-part-type="genus" reg="Tilio">Tilio</tp:taxon-name-part></tp:taxon-name></italic>-<italic><tp:taxon-name><tp:taxon-name-part taxon-name-part-type="genus" reg="Carpinetum">Carpinetum</tp:taxon-name-part></tp:taxon-name></italic>, on <italic><tp:taxon-name><tp:taxon-name-part taxon-name-part-type="genus" reg="Acer">Acer</tp:taxon-name-part><tp:taxon-name-part taxon-name-part-type="species" reg="platanoides">platanoides</tp:taxon-name-part></tp:taxon-name></italic>, August and October 2014, M.Kukwa 13292, 14394 &amp; A.Łubek (KTC, UGDA); ibid.: <italic><tp:taxon-name><tp:taxon-name-part taxon-name-part-type="genus" reg="Tilio">Tilio</tp:taxon-name-part></tp:taxon-name></italic>-<italic><tp:taxon-name><tp:taxon-name-part taxon-name-part-type="genus" reg="Carpinetum">Carpinetum</tp:taxon-name-part></tp:taxon-name></italic>, on <italic><tp:taxon-name><tp:taxon-name-part taxon-name-part-type="genus" reg="Acer">Acer</tp:taxon-name-part><tp:taxon-name-part taxon-name-part-type="species" reg="platanoides">platanoides</tp:taxon-name-part></tp:taxon-name></italic>, Aug 2015, M.Kukwa 17195, 17584, 17404 &amp; A.Łubek (KTC, UGDA); ibid.: <italic><tp:taxon-name><tp:taxon-name-part taxon-name-part-type="genus" reg="Circaeo">Circaeo</tp:taxon-name-part></tp:taxon-name></italic>-<italic><tp:taxon-name><tp:taxon-name-part taxon-name-part-type="genus" reg="Alnetum">Alnetum</tp:taxon-name-part></tp:taxon-name></italic>, on bark of log (<italic><tp:taxon-name><tp:taxon-name-part taxon-name-part-type="genus" reg="Fraxinus">Fraxinus</tp:taxon-name-part><tp:taxon-name-part taxon-name-part-type="species" reg="excelsior">excelsior</tp:taxon-name-part></tp:taxon-name></italic>), 24 Aug 2015, M.Kukwa 17446 &amp; A. Łubek (KTC, UGDA).</p><p>RUSSIA. Caucasus Mts: Caucasian Biosphere Reserve, Guzeripl’, old-growth deciduous mixed forest (<italic><tp:taxon-name><tp:taxon-name-part taxon-name-part-type="genus" reg="Quercus">Quercus</tp:taxon-name-part><tp:taxon-name-part taxon-name-part-type="species" reg="robur">robur</tp:taxon-name-part></tp:taxon-name></italic>, <italic><tp:taxon-name><tp:taxon-name-part taxon-name-part-type="genus" reg="Alnus">Alnus</tp:taxon-name-part><tp:taxon-name-part taxon-name-part-type="species" reg="glutinosa">glutinosa</tp:taxon-name-part></tp:taxon-name></italic>, <italic><tp:taxon-name><tp:taxon-name-part taxon-name-part-type="genus" reg="Acer">Acer</tp:taxon-name-part><tp:taxon-name-part taxon-name-part-type="species" reg="campestre">campestre</tp:taxon-name-part></tp:taxon-name></italic> etc.) at right bank of Belaya River, 0.4 km WSW of margin of village, <named-content xmlns:xlink="http://www.w3.org/1999/xlink" content-type="dwc:verbatimCoordinates" xlink:type="simple"><named-content content-type="geo-json" specific-use="{&#34;type&#34;:&#34;Point&#34;,&#34;coordinates&#34;:[40.125000,43.988889]}" id="NCID0EJKBG" xlink:type="simple">43°59'20"N, 40°07'30"E</named-content></named-content>, 700 m alt., on bark of <italic><tp:taxon-name><tp:taxon-name-part taxon-name-part-type="genus" reg="Acer">Acer</tp:taxon-name-part><tp:taxon-name-part taxon-name-part-type="species" reg="campestre">campestre</tp:taxon-name-part></tp:taxon-name></italic>, <italic><tp:taxon-name><tp:taxon-name-part taxon-name-part-type="genus" reg="Carpinus">Carpinus</tp:taxon-name-part><tp:taxon-name-part taxon-name-part-type="species" reg="orientalis">orientalis</tp:taxon-name-part></tp:taxon-name></italic>, <italic><tp:taxon-name><tp:taxon-name-part taxon-name-part-type="genus" reg="Fraxinus">Fraxinus</tp:taxon-name-part></tp:taxon-name></italic> and <italic><tp:taxon-name><tp:taxon-name-part taxon-name-part-type="genus" reg="Quercus">Quercus</tp:taxon-name-part><tp:taxon-name-part taxon-name-part-type="species" reg="robur">robur</tp:taxon-name-part></tp:taxon-name></italic>, 8–9 June 2016, J.Malíček 9622, 10491, Z.Palice 21600, 21690, 22395, 22622, 22715, 23063, J.Vondrák 14956 &amp; G.Urbanavichus (herb. Malíček, PRA). Guzeripl’, a forested crest between Belaya and Molchepa rivers, just ca. 1 km SSE of the village, well-lit mixed forest at N-wards descending crest, <named-content xmlns:xlink="http://www.w3.org/1999/xlink" content-type="dwc:verbatimCoordinates" xlink:type="simple"><named-content content-type="geo-json" specific-use="{&#34;type&#34;:&#34;Point&#34;,&#34;coordinates&#34;:[40.141667,43.986667]}" id="NCID0EZLBG" xlink:type="simple">43°59'12"N, 40°08'30"E</named-content></named-content>, on bark of old <italic><tp:taxon-name><tp:taxon-name-part taxon-name-part-type="genus" reg="Quercus">Quercus</tp:taxon-name-part></tp:taxon-name></italic>, 935 m alt., 7 June 2016, Z.Palice 22672, 22964 &amp; J.Vondrák 15532 (PRA). Guzeripl’, mixed primeval forest (<italic><tp:taxon-name><tp:taxon-name-part taxon-name-part-type="genus" reg="Abies">Abies</tp:taxon-name-part><tp:taxon-name-part taxon-name-part-type="species" reg="nordmanniana">nordmanniana</tp:taxon-name-part></tp:taxon-name></italic>, <italic><tp:taxon-name><tp:taxon-name-part taxon-name-part-type="genus" reg="Acer">Acer</tp:taxon-name-part><tp:taxon-name-part taxon-name-part-type="species" reg="trautvetteri">trautvetteri</tp:taxon-name-part></tp:taxon-name></italic>, <italic><tp:taxon-name><tp:taxon-name-part taxon-name-part-type="genus" reg="Fagus">Fagus</tp:taxon-name-part><tp:taxon-name-part taxon-name-part-type="species" reg="orientalis">orientalis</tp:taxon-name-part></tp:taxon-name></italic> etc.) on a ridge and W-facing slope 3.5 km S of village, <named-content xmlns:xlink="http://www.w3.org/1999/xlink" content-type="dwc:verbatimCoordinates" xlink:type="simple"><named-content content-type="geo-json" specific-use="{&#34;type&#34;:&#34;Point&#34;,&#34;coordinates&#34;:[40.130556,43.964722]}" id="NCID0EJNBG" xlink:type="simple">43°57'53"N, 40°07'50"E</named-content></named-content>, 1470 m alt., on bark of <italic><tp:taxon-name><tp:taxon-name-part taxon-name-part-type="genus" reg="Acer">Acer</tp:taxon-name-part><tp:taxon-name-part taxon-name-part-type="species" reg="platanoides">platanoides</tp:taxon-name-part></tp:taxon-name></italic> and <italic><tp:taxon-name><tp:taxon-name-part taxon-name-part-type="genus" reg="Fagus">Fagus</tp:taxon-name-part><tp:taxon-name-part taxon-name-part-type="species" reg="orientalis">orientalis</tp:taxon-name-part></tp:taxon-name></italic>, 14 June 2016, J.Malíček 10802, Z.Palice 22624, 22924, J.Vondrák 15291 &amp; G.Urbanavichus (herb. Malíček, PRA).</p><p>UKRAINE. Zakarpattia Oblast Province: Berehovo, Nyzhni Remety: lood-plain forest “Otok” 2.5 km SW of village, close to Mala Borzhava River, <named-content xmlns:xlink="http://www.w3.org/1999/xlink" content-type="dwc:verbatimCoordinates" xlink:type="simple"><named-content content-type="geo-json" specific-use="{&#34;type&#34;:&#34;Point&#34;,&#34;coordinates&#34;:[22.806944,48.236667]}" id="NCID0EJOBG" xlink:type="simple">48°14'12"N, 22°48'25"E</named-content></named-content>, 120 m alt., on bark of <italic><tp:taxon-name><tp:taxon-name-part taxon-name-part-type="genus" reg="Acer">Acer</tp:taxon-name-part><tp:taxon-name-part taxon-name-part-type="species" reg="campestre">campestre</tp:taxon-name-part></tp:taxon-name></italic>, 23 Oct 2013, J.Malíček 6463 &amp; J.Vondrák (herb. Malíček). Ibid.: “Otok”, ca. 4 km SW of village, <named-content xmlns:xlink="http://www.w3.org/1999/xlink" content-type="dwc:verbatimCoordinates" xlink:type="simple"><named-content content-type="geo-json" specific-use="{&#34;type&#34;:&#34;Point&#34;,&#34;coordinates&#34;:[22.805556,48.233333]}" id="NCID0E3OBG" xlink:type="simple">48°14'00"N, 22°48'20"E</named-content></named-content>, 190 m alt., on bark of <italic><tp:taxon-name><tp:taxon-name-part taxon-name-part-type="genus" reg="Acer">Acer</tp:taxon-name-part><tp:taxon-name-part taxon-name-part-type="species" reg="campestre">campestre</tp:taxon-name-part></tp:taxon-name></italic>, <italic><tp:taxon-name><tp:taxon-name-part taxon-name-part-type="genus" reg="Euonymus">Euonymus</tp:taxon-name-part><tp:taxon-name-part taxon-name-part-type="species" reg="europaeus">europaeus</tp:taxon-name-part></tp:taxon-name></italic> and <italic><tp:taxon-name><tp:taxon-name-part taxon-name-part-type="genus" reg="Fraxinus">Fraxinus</tp:taxon-name-part><tp:taxon-name-part taxon-name-part-type="species" reg="angustifolia">angustifolia</tp:taxon-name-part></tp:taxon-name></italic>, 3 June 2014, J.Šoun &amp; J.Vondrák 12235, 12206, 12237 (PRA). Khust, Velyka Uhol’ka, old-growth beech predominated forest in valley of Velika Uhol’ka River, ca. 0.7 km NNE of last houses in village, <named-content xmlns:xlink="http://www.w3.org/1999/xlink" content-type="dwc:verbatimCoordinates" xlink:type="simple"><named-content content-type="geo-json" specific-use="{&#34;type&#34;:&#34;Point&#34;,&#34;coordinates&#34;:[23.696389,48.250556]}" id="NCID0EFQBG" xlink:type="simple">48°15'02"N, 23°41'47"E</named-content></named-content>, 500 m alt., on bark of old <italic><tp:taxon-name><tp:taxon-name-part taxon-name-part-type="genus" reg="Fagus">Fagus</tp:taxon-name-part><tp:taxon-name-part taxon-name-part-type="species" reg="sylvatica">sylvatica</tp:taxon-name-part></tp:taxon-name></italic>, 13 May 2015, J.Malíček 8166 &amp; Z.Palice 19366 (herb. Malíček, PRA); ibid.: old-growth hornbeam-beech forest, <named-content xmlns:xlink="http://www.w3.org/1999/xlink" content-type="dwc:verbatimCoordinates" xlink:type="simple"><named-content content-type="geo-json" specific-use="{&#34;type&#34;:&#34;Point&#34;,&#34;coordinates&#34;:[23.694167,48.245278]}" id="NCID0EYQBG" xlink:type="simple">48°14'43"N, 23°41'39"E</named-content></named-content>, on bark of old <italic><tp:taxon-name><tp:taxon-name-part taxon-name-part-type="genus" reg="Fagus">Fagus</tp:taxon-name-part><tp:taxon-name-part taxon-name-part-type="species" reg="sylvatica">sylvatica</tp:taxon-name-part></tp:taxon-name></italic>, 460 m alt., 19 May 2015, Z.Palice 19392 (PRA).</p></tp:treatment-sec><ref-list><ref id="B30"><mixed-citation xmlns:xlink="http://www.w3.org/1999/xlink" xlink:type="simple"><person-group><name name-style="western"><surname>Vondrák</surname><given-names>J</given-names></name><name name-style="western"><surname>Malíček</surname><given-names>J</given-names></name><name name-style="western"><surname>Palice</surname><given-names>Z</given-names></name><name name-style="western"><surname>Coppins</surname><given-names>BJ</given-names></name><name name-style="western"><surname>Kukwa</surname><given-names>M</given-names></name><name name-style="western"><surname>Czarnota</surname><given-names>P</given-names></name><name name-style="western"><surname>Sanderson</surname><given-names>N</given-names></name><name name-style="western"><surname>Acton</surname><given-names>A</given-names></name></person-group> (<year>2016</year>) <article-title>Methods for obtaining more complete species lists in surveys of lichen biodiversity.</article-title><source>Nordic Journal of Botany</source><volume>34</volume>: <fpage>619</fpage>–<lpage>626</lpage>. <ext-link xlink:type="simple" ext-link-type="doi" xlink:href="10.1111/njb.01053">https://doi.org/10.1111/njb.01053</ext-link></mixed-citation></ref><ref id="B18"><mixed-citation xmlns:xlink="http://www.w3.org/1999/xlink" xlink:type="simple"><person-group><name name-style="western"><surname>Malíček</surname><given-names>J</given-names></name><name name-style="western"><surname>Palice</surname><given-names>Z</given-names></name><name name-style="western"><surname>Acton</surname><given-names>A</given-names></name><name name-style="western"><surname>Berger</surname><given-names>F</given-names></name><name name-style="western"><surname>Bouda</surname><given-names>F</given-names></name><name name-style="western"><surname>Sanderson</surname><given-names>N</given-names></name><name name-style="western"><surname>Vondrák</surname><given-names>J</given-names></name></person-group> (<year>2018</year>) <article-title>Uholka primeval forest in the Ukrainian Carpathians – a keynote area for diversity of forest lichens in Europe.</article-title><source>Herzogia</source><volume>31</volume>: <fpage>140</fpage>–<lpage>171</lpage>. <ext-link xlink:type="simple" ext-link-type="doi" xlink:href="10.13158/099.031.0110">https://doi.org/10.13158/099.031.0110</ext-link></mixed-citation></ref><ref id="B29"><mixed-citation xmlns:xlink="http://www.w3.org/1999/xlink" xlink:type="simple"><person-group><name name-style="western"><surname>Vondrák</surname><given-names>J</given-names></name><name name-style="western"><surname>Malíček</surname><given-names>J</given-names></name><name name-style="western"><surname>Palice</surname><given-names>Z</given-names></name><name name-style="western"><surname>Bouda</surname><given-names>F</given-names></name><name name-style="western"><surname>Berger</surname><given-names>F</given-names></name><name name-style="western"><surname>Sanderson</surname><given-names>N</given-names></name><name name-style="western"><surname>Acton</surname><given-names>A</given-names></name><name name-style="western"><surname>Pouska</surname><given-names>V</given-names></name><name name-style="western"><surname>Kish</surname><given-names>R</given-names></name></person-group> (<year>2018</year>) Exploiting hot-spots; effective determination of lichen diversity in a Carpathian virgin forest. PLoS ONE 13(9): e0203540. <ext-link xlink:type="simple" ext-link-type="doi" xlink:href="10.1371/journal.pone.0203540">https://doi.org/10.1371/journal.pone.0203540</ext-link></mixed-citation></ref><ref id="B25"><mixed-citation xmlns:xlink="http://www.w3.org/1999/xlink" xlink:type="simple"><person-group><name name-style="western"><surname>Saag</surname><given-names>L</given-names></name><name name-style="western"><surname>Saag</surname><given-names>A</given-names></name><name name-style="western"><surname>Randlane</surname><given-names>T</given-names></name></person-group> (<year>2009</year>) <article-title>World survey of the genus <italic><tp:taxon-name><tp:taxon-name-part taxon-name-part-type="genus">Lepraria</tp:taxon-name-part></tp:taxon-name></italic> (<tp:taxon-name><tp:taxon-name-part taxon-name-part-type="family">Stereocaulaceae</tp:taxon-name-part></tp:taxon-name>, lichenized <tp:taxon-name><tp:taxon-name-part taxon-name-part-type="phylum">Ascomycota</tp:taxon-name-part></tp:taxon-name>).</article-title><source>Lichenologist</source><volume>41</volume>: <fpage>25</fpage>–<lpage>60</lpage>. <ext-link xlink:type="simple" ext-link-type="doi" xlink:href="10.1017/S0024282909007993">https://doi.org/10.1017/S0024282909007993</ext-link></mixed-citation></ref><ref id="B8"><mixed-citation xmlns:xlink="http://www.w3.org/1999/xlink" xlink:type="simple"><person-group><name name-style="western"><surname>Ekman</surname><given-names>S</given-names></name></person-group> (<year>2001</year>) <article-title>Molecular phylogeny of the <tp:taxon-name><tp:taxon-name-part taxon-name-part-type="family">Bacidiaceae</tp:taxon-name-part></tp:taxon-name> (<tp:taxon-name><tp:taxon-name-part taxon-name-part-type="order">Lecanorales</tp:taxon-name-part></tp:taxon-name>, lichenized <tp:taxon-name><tp:taxon-name-part taxon-name-part-type="phylum">Ascomycota</tp:taxon-name-part></tp:taxon-name>).</article-title><source>Mycological Research</source><volume>105</volume>: <fpage>783</fpage>–<lpage>797</lpage>. <ext-link xlink:type="simple" ext-link-type="doi" xlink:href="10.1017/S0953756201004269">https://doi.org/10.1017/S0953756201004269</ext-link></mixed-citation></ref><ref id="B17"><mixed-citation xmlns:xlink="http://www.w3.org/1999/xlink" xlink:type="simple"><person-group><name name-style="western"><surname>Malíček</surname><given-names>J</given-names></name><name name-style="western"><surname>Berger</surname><given-names>F</given-names></name><name name-style="western"><surname>Palice</surname><given-names>Z</given-names></name><name name-style="western"><surname>Vondrák</surname><given-names>J</given-names></name></person-group> (<year>2017</year>) <article-title>Corticolous sorediate <italic><tp:taxon-name><tp:taxon-name-part taxon-name-part-type="genus">Lecanora</tp:taxon-name-part></tp:taxon-name></italic> species (<tp:taxon-name><tp:taxon-name-part taxon-name-part-type="family">Lecanoraceae</tp:taxon-name-part></tp:taxon-name>, <tp:taxon-name><tp:taxon-name-part taxon-name-part-type="phylum">Ascomycota</tp:taxon-name-part></tp:taxon-name>) containing atranorin in Europe.</article-title><source>Lichenologist</source><volume>49</volume>: <fpage>431</fpage>–<lpage>455</lpage>. <ext-link xlink:type="simple" ext-link-type="doi" xlink:href="10.1017/S002428291700038X">https://doi.org/10.1017/S002428291700038X</ext-link></mixed-citation></ref><ref id="B10"><mixed-citation xmlns:xlink="http://www.w3.org/1999/xlink" xlink:type="simple"><person-group><name name-style="western"><surname>Guzow-Krzemińska</surname><given-names>B</given-names></name><name name-style="western"><surname>Malíček</surname><given-names>J</given-names></name><name name-style="western"><surname>Tønsberg</surname><given-names>T</given-names></name><name name-style="western"><surname>Oset</surname><given-names>M</given-names></name><name name-style="western"><surname>Łubek</surname><given-names>A</given-names></name><name name-style="western"><surname>Kukwa</surname><given-names>M</given-names></name></person-group> (<year>2017</year>) <article-title><italic><tp:taxon-name><tp:taxon-name-part taxon-name-part-type="genus">Lecanora</tp:taxon-name-part><tp:taxon-name-part taxon-name-part-type="species">stanislai</tp:taxon-name-part></tp:taxon-name></italic>, a new, sterile, usnic acid containing lichen species from Eurasia and North America.</article-title><source>Phytotaxa</source><volume>329</volume>: <fpage>201</fpage>–<lpage>211</lpage>. <ext-link xlink:type="simple" ext-link-type="doi" xlink:href="10.11646/phytotaxa.329.3.1">http://doi.org/10.11646/phytotaxa.329.3.1</ext-link></mixed-citation></ref><ref id="B28"><mixed-citation xmlns:xlink="http://www.w3.org/1999/xlink" xlink:type="simple"><person-group><name name-style="western"><surname>Vondrák</surname><given-names>J</given-names></name><name name-style="western"><surname>Frolov</surname><given-names>I</given-names></name><name name-style="western"><surname>Říha</surname><given-names>P</given-names></name><name name-style="western"><surname>Hrouzek</surname><given-names>P</given-names></name><name name-style="western"><surname>Palice</surname><given-names>Z</given-names></name><name name-style="western"><surname>Nadyeina</surname><given-names>O</given-names></name><name name-style="western"><surname>Halıcı</surname><given-names>G</given-names></name><name name-style="western"><surname>Khodosovtsev</surname><given-names>A</given-names></name><name name-style="western"><surname>Roux</surname><given-names>C</given-names></name></person-group> (<year>2013</year>) <article-title>New crustose <tp:taxon-name><tp:taxon-name-part taxon-name-part-type="family">Teloschistaceae</tp:taxon-name-part></tp:taxon-name> in Central Europe.</article-title><source>Lichenologist</source><volume>45</volume>: <fpage>701</fpage>–<lpage>722</lpage>. <ext-link xlink:type="simple" ext-link-type="doi" xlink:href="10.1017/S0024282913000455">https://doi.org/10.1017/S0024282913000455</ext-link></mixed-citation></ref><ref id="B7"><mixed-citation xmlns:xlink="http://www.w3.org/1999/xlink" xlink:type="simple"><person-group><name name-style="western"><surname>Ekman</surname><given-names>S</given-names></name></person-group> (<year>1996</year>) <article-title>The corticolous and lignicolous species of <italic><tp:taxon-name><tp:taxon-name-part taxon-name-part-type="genus">Bacidia</tp:taxon-name-part></tp:taxon-name></italic> and <italic><tp:taxon-name><tp:taxon-name-part taxon-name-part-type="genus">Bacidina</tp:taxon-name-part></tp:taxon-name></italic> in North America.</article-title><source>Opera Botanica</source><volume>127</volume>: <fpage>1</fpage>–<lpage>148</lpage>.</mixed-citation></ref><ref id="B15"><mixed-citation xmlns:xlink="http://www.w3.org/1999/xlink" xlink:type="simple"><person-group><name name-style="western"><surname>Lendemer</surname><given-names>JC</given-names></name><name name-style="western"><surname>Harris</surname><given-names>RC</given-names></name><name name-style="western"><surname>Ladd</surname><given-names>D</given-names></name></person-group> (<year>2016</year>) <article-title>The faces of <italic><tp:taxon-name><tp:taxon-name-part taxon-name-part-type="genus">Bacidia</tp:taxon-name-part><tp:taxon-name-part taxon-name-part-type="species">schweinitzii</tp:taxon-name-part></tp:taxon-name></italic>: molecular and morphological data reveal three new species including a widespread sorediate morph.</article-title><source>Bryologist</source><volume>119</volume>: <fpage>143</fpage>–<lpage>171</lpage>. <ext-link xlink:type="simple" ext-link-type="doi" xlink:href="10.1639/0007-2745-119.2.143">https://doi.org/10.1639/0007-2745-119.2.143</ext-link></mixed-citation></ref></ref-list></tp:taxon-treatment>
